# Supplementary material for: Electrochemical Analysis and Inhibition Assay of Immune-Modulating Enzyme, Indoleamine 2,3-Dioxygenase
Source: Pharmaceuticals (Basel). 2025 Feb 28;18(3):352. doi: 10.3390/ph18030352 (PMC11944389; doi:10.3390/ph18030352)
Supplement: Supplementary file 1 [file pharmaceuticals-18-00352-s001.zip]

Archive with 1 entries (1 files):
- pharmaceuticals-3475997-supplementary.pdf
